# Supplementary material for: Generation of a Transgenic Mouse Model for Investigating Mitochondria in Sperm
Source: Cells. 2025 Feb 17;14(4):296. doi: 10.3390/cells14040296 (PMC11854543; doi:10.3390/cells14040296)
Supplement: Supplementary file 1 [file cells-14-00296-s001.zip]

Archive with 1 entries (1 files):
- cells-3480988-supplementary.pdf
